# Supplementary material for: A Novel Approach to Determining Bone Loss Through Serum Uric Acid Levels: A Retrospective Multicenter Cohort Analysis
Source: J Clin Med. 2026 Apr 15;15(8):3020. doi: 10.3390/jcm15083020 (PMC13116610; doi:10.3390/jcm15083020)
Supplement: Supplementary file 1 [file jcm-15-03020-s001.zip]

Archive with 3 entries (3 files):
- Suppl. Figure S1. Study population by province.png
- Suppl. Table S1. Laboratory findings.pdf
- Suppl. Table S2.pdf
